# Supplementary material for: Discovery of a Novel Seminal Fluid Microbiome and Influence of Estrogen Receptor Alpha Genetic Status
Source: Sci Rep. 2016 Mar 14;6:23027. doi: 10.1038/srep23027 (PMC4789797; doi:10.1038/srep23027)
Supplement: Dataset 1 [file srep23027-s2.xlsx]

## Sheet: Dataset 1
taxon	1,1,1-Trichloro-2,2-bis(4-chlorophenyl)ethane (DDT) degradation	ABC transporters	Adherens junction	Adipocytokine signaling pathway	African trypanosomiasis	Alanine, aspartate and glutamate metabolism	Aldosterone-regulated sodium reabsorption	Alzheimer's disease	Amino acid metabolism	Amino acid related enzymes	Amino sugar and nucleotide sugar metabolism	Aminoacyl-tRNA biosynthesis	Aminobenzoate degradation	Amoebiasis	Amyotrophic lateral sclerosis (ALS)	Antigen processing and presentation	Apoptosis	Arachidonic acid metabolism	Arginine and proline metabolism	Arrhythmogenic right ventricular cardiomyopathy (ARVC)	Ascorbate and aldarate metabolism	Atrazine degradation	Bacterial chemotaxis	Bacterial invasion of epithelial cells	Bacterial motility proteins	Bacterial secretion system	Bacterial toxins	Basal transcription factors	Base excision repair	Benzoate degradation	Betalain biosynthesis	Bile secretion	Biosynthesis and biodegradation of secondary metabolites	Biosynthesis of 12-, 14- and 16-membered macrolides	Biosynthesis of ansamycins	Biosynthesis of siderophore group nonribosomal peptides	Biosynthesis of type II polyketide backbone	Biosynthesis of type II polyketide products	Biosynthesis of unsaturated fatty acids	Biosynthesis of vancomycin group antibiotics	Biotin metabolism	Bisphenol degradation	Bladder cancer	Butanoate metabolism	Butirosin and neomycin biosynthesis	C5-Branched dibasic acid metabolism	CAM ligands	Caffeine metabolism	Calcium signaling pathway
p__Firmicutes;c__Bacilli	0.419722	0.000480575	0.664612	0.677108	0.00378267	0.0983302	0.916128	0.0547535	0.0740257	0.0740257	0.872841	0.233267	0.822683	0.318896	1	0.0547535	0.0983302	0.872841	0.872841	0.664612	0.145844	0.164976	0.724636	0.416403	0.724636	0.00084083	0.974467	0.208628	0.630799	0.585858	0.27463	0.176853	0.0164061	0.340174	0.145844	0.677108	0.232275	0.682046	0.460524	0.0547535	0.822683	0.872841	0.0855017	0.724636	0.677108	0.0111014	NA	0.922312	0.793428
p__Proteobacteria	0.252992	7.75e-06	0.435156	0.0855017	0.0059238	0.460524	0.527471	0.00905638	0.0397621	0.822683	0.0164061	0.585858	0.0197844	1	0.0547535	0.25984	0.00235494	0.0336439	0.0467689	0.435156	0.585858	0.000142165	0.25984	0.313589	0.923502	3.62e-05	0.0855017	0.318896	0.724636	0.0164061	0.151613	0.0519663	0.233267	0.340174	0.773219	0.974467	0.489211	0.245747	0.0059238	0.923502	0.542422	0.0638079	0.112604	0.0283286	0.0336439	0.288378	NA	0.126554	0.432111
p__Proteobacteria;c__Gammaproteobacteria	0.121968	0.00474831	0.340174	0.00235494	0.185883	0.585858	0.527471	0.351395	0.145844	0.233267	0.00905638	0.0397621	0.00010252	0.677108	0.0018397	0.773219	0.0467689	0.00235494	0.000480575	0.340174	0.0547535	4.96e-10	0.233267	0.204878	0.872841	0.0111014	0.0135324	0.351395	0.145844	7.32e-05	0.452612	0.0322702	0.724636	0.930901	0.724636	0.923502	0.659875	0.27463	5.1e-06	0.0855017	0.0336439	0.000480575	0.208628	0.000358996	0.0135324	0.128414	NA	0.029408	0.359397
p__Actinobacteria	0.226143	0.385857	0.543866	0.145844	0.0197844	0.0059238	0.833181	0.0397621	0.0135324	0.128414	0.585858	0.233267	0.724636	0.0740257	0.724636	0.128414	0.630799	0.974467	0.351395	0.543866	0.50061	0.923502	0.128414	0.625829	0.0547535	0.0983302	0.0855017	3.69e-11	0.0135324	0.50061	0.0652517	0.717105	0.351395	0.340174	0.50061	0.0164061	0.0682709	0.0115265	0.724636	0.923502	0.0983302	0.351395	1.04e-07	0.25984	0.585858	0.0111014	NA	0.870884	0.89583
p__Actinobacteria;c__Actinobacteria	0.201392	0.42225	0.543866	0.164976	0.0237345	0.00734599	0.916128	0.0467689	0.0164061	0.145844	0.542422	0.25984	0.773219	0.0855017	0.677108	0.112604	0.677108	0.923502	0.385857	0.543866	0.460524	0.974467	0.112604	0.580523	0.0467689	0.112604	0.0740257	1.4e-11	0.0164061	0.542422	0.0652517	0.668499	0.318896	0.340174	0.460524	0.0197844	0.0682709	0.0139698	0.773219	0.872841	0.0855017	0.318896	1.8e-07	0.288378	0.630799	0.0135324	NA	0.819996	0.8443
p__Cyanobacteria	0.839846	0.416403	0.258922	0.162172	0.313589	0.0176435	0.398777	0.0973455	0.126554	0.345832	0.126554	0.625829	0.819996	0.00309497	0.819996	0.870884	0.255226	0.345832	0.380111	0.258922	0.769856	0.229068	0.345832	2.24e-07	0.769856	0.283391	0.204878	0.313589	0.229068	0.922312	0.0554651	0.0159949	0.870884	0.543259	0.0248976	0.870884	0.284431	0.538155	0.416403	0.974068	0.0176435	0.313589	0.345832	0.672593	0.769856	0.494829	NA	0.0100826	3.6e-08
p__Cyanobacteria;c__Chloroplast	0.813145	0.396758	0.257843	0.151542	0.396758	0.0189396	0.397686	0.133798	0.133798	0.267788	0.117705	0.602024	0.794288	0.00271238	0.844955	0.744475	0.151542	0.396758	0.361446	0.257843	0.695709	0.215514	0.361446	5.93e-08	0.744475	0.267788	0.192325	0.396758	0.192325	0.844955	0.0548539	0.00895484	0.64817	0.542344	0.0314638	0.896271	0.283328	0.514763	0.328174	0.948025	0.0225171	0.473342	0.434074	0.695709	0.744475	0.396758	NA	0.00741225	3.32e-08
p__Proteobacteria;c__Alphaproteobacteria	0.225919	0.0178035	0.339993	0.820245	0.000189169	0.581056	0.598356	0.000189169	0.0251017	0.162763	0.127088	0.284068	0.721036	0.922421	0.673027	0.495436	0.000827223	0.673027	0.581056	0.339993	0.871064	0.581056	0.581056	0.254979	0.77017	0.00104324	0.537389	0.097817	0.31427	0.417059	0.0114874	0.0603164	0.0554643	0.259461	0.537389	0.581056	0.148022	0.374517	0.417059	0.380782	0.255895	0.537389	0.0642706	0.455298	0.417059	0.380782	NA	0.72052	0.359153
p__Proteobacteria;c__Betaproteobacteria	0.63786	0.0397621	0.193373	0.677108	0.128414	0.822683	0.461011	0.0547535	0.318896	0.0740257	0.872841	0.112604	0.542422	0.822683	0.208628	0.164976	0.630799	0.677108	0.872841	0.193373	0.0467689	0.630799	0.724636	0.536816	0.630799	0.0547535	0.42225	0.208628	0.385857	0.288378	0.172072	0.921283	0.185883	0.0994535	0.185883	0.872841	0.753257	0.784764	0.630799	0.0983302	0.630799	0.351395	0.145844	0.208628	0.872841	0.351395	NA	0.870884	0.600471
p__Fusobacteria;c__Fusobacteriia	0.0619233	0.184913	0.43365	0.140728	0.555704	0.184913	0.312001	0.555704	0.055491	0.338312	0.26924	0.105148	0.00994027	1	0.0467381	0.4614	0.090256	0.055491	0.184913	0.43365	0.606148	0.0184264	0.658543	0.605537	0.507402	0.210525	0.507402	0.4614	0.712671	0.0150742	0.296413	0.432818	0.941285	0.14209	0.882888	0.302466	0.570122	0.462475	0.0224137	0.140728	0.302466	0.0150742	0.338312	0.0224137	0.0771106	0.140728	NA	0.658	0.393134
p__Fusobacteria	0.0619233	0.184913	0.43365	0.140728	0.555704	0.184913	0.312001	0.555704	0.055491	0.338312	0.26924	0.105148	0.00994027	1	0.0467381	0.4614	0.090256	0.055491	0.184913	0.43365	0.606148	0.0184264	0.658543	0.605537	0.507402	0.210525	0.507402	0.4614	0.712671	0.0150742	0.296413	0.432818	0.941285	0.14209	0.882888	0.302466	0.570122	0.462475	0.0224137	0.140728	0.302466	0.0150742	0.338312	0.0224137	0.0771106	0.140728	NA	0.658	0.393134
p___Thermi_;c__Deinococci	0.451516	0.759235	0.359823	0.0385669	0.319212	0.49045	0.00199086	0.145446	0.539895	0.818197	1	0.878207	0.759235	0.539895	0.645711	0.167838	0.49045	0.938925	0.878207	0.359823	0.759235	0.645711	0.357857	0.489727	0.357857	0.759235	0.818197	0.0319209	0.49045	0.938925	0.314648	0.726592	0.357857	0.053218	0.70164	0.319212	0.0148794	0.398315	0.70164	0.443549	0.0918592	0.49045	0.0262819	0.645711	0.70164	0.39932	NA	0.167129	0.395518
p___Thermi_	0.451516	0.759235	0.359823	0.0385669	0.319212	0.49045	0.00199086	0.145446	0.539895	0.818197	1	0.878207	0.759235	0.539895	0.645711	0.167838	0.49045	0.938925	0.878207	0.359823	0.759235	0.645711	0.357857	0.489727	0.357857	0.759235	0.818197	0.0319209	0.49045	0.938925	0.314648	0.726592	0.357857	0.053218	0.70164	0.319212	0.0148794	0.398315	0.70164	0.443549	0.0918592	0.49045	0.0262819	0.645711	0.70164	0.39932	NA	0.167129	0.395518
p__Actinobacteria;c__Acidimicrobiia	0.0357142	0.22022	0.476333	0.0918592	0.0319209	0.645711	0.386684	0.0319209	0.818197	0.539895	0.107605	0.39932	0.319212	0.192724	0.443549	0.645711	0.0215252	0.167838	0.759235	0.476333	0.938925	0.39932	0.878207	0.0913184	0.443549	0.125417	0.192724	0.539895	0.938925	0.250424	0.398315	0.0569472	0.192724	0.263059	0.39932	0.759235	0.0650484	0.601066	0.283406	0.49045	0.357857	0.938925	0.357857	0.357857	0.591717	0.938925	NA	0.282603	0.10479
p__Bacteroidetes;c__Cytophagia	0.0076673	0.174525	0.354195	0.117185	0.174525	0.807456	0.865898	0.601508	0.701741	0.508295	0.508295	0.312663	0.174525	0.861804	0.601508	0.384088	0.101771	0.174525	0.384088	0.354195	0.601508	0.117185	0.423272	0.346363	0.101771	0.134376	0.384088	0.861804	0.508295	0.153454	0.883676	0.17955	0.0650051	0.781055	0.807456	0.916815	0.736904	0.742005	0.174525	0.807456	0.972227	0.464702	0.464702	0.312663	0.754023	0.117185	NA	0.861565	0.725543
p__Bacteroidetes;c__Flavobacteriia	0.00805995	0.485298	0.249423	0.0363117	0.244825	0.81607	0.590466	0.973492	0.272837	0.118345	0.0676113	0.0363117	0.00581566	0.868043	0.0259917	0.527812	0.103479	0.0105087	0.118345	0.249423	0.485298	0.0126966	0.572148	0.665183	0.406131	0.369623	0.0782162	0.665759	0.302965	0.00100308	0.162293	0.2379	0.714725	0.790402	0.369623	0.44471	0.748038	0.484739	0.00310275	0.0676113	0.218896	0.00384124	0.618179	0.0071123	0.0676113	0.335228	NA	0.764476	0.946559
p__Bacteroidetes;c__Sphingobacteriia	0.362088	0.591717	0.476333	0.759235	0.49045	0.818197	0.950697	0.818197	0.938925	0.591717	0.539895	0.443549	0.22022	0.319212	0.192724	0.167838	0.938925	0.443549	0.319212	0.476333	0.0463539	0.49045	0.125417	0.144776	0.0918592	0.645711	0.591717	0.70164	0.759235	0.283406	0.314648	0.2438	0.0319209	0.185942	1	0.39932	0.0896341	0.147633	0.443549	0.125417	0.878207	0.0780199	0.878207	0.192724	0.0659278	0.357857	NA	0.758846	0.216511
p__Actinobacteria;c__Thermoleophilia	0.731681	0.658543	0.281672	0.606148	0.658543	0.338312	0.952576	0.882888	0.338312	0.941285	0.768286	0.941285	0.555704	0.4614	0.417827	0.712671	0.417827	0.768286	0.4614	0.281672	0.376776	0.555704	0.302466	0.712205	0.507402	0.4614	1	0.338312	0.768286	0.302466	0.373752	0.851851	0.376776	0.43365	0.507402	0.606148	0.256064	0.0334212	0.712671	0.4614	0.23861	0.712671	0.417827	0.26924	0.555704	0.4614	NA	0.767904	0.552479
p__Acidobacteria	0.734902	0.134278	0.0628118	0.708136	0.0612337	0.349324	0.365601	0.134278	0.349324	0.778886	0.399613	0.925435	0.454025	0.708136	0.851519	0.574429	0.0612337	0.261403	0.63982	0.0628118	0.512383	0.349324	0.778886	0.133662	0.303248	0.160363	0.574429	0.925435	1	0.574429	0.0950835	0.0368602	0.512383	0.619796	0.851519	1	0.47165	0.37687	0.454025	0.349324	0.574429	0.851519	0.574429	0.778886	0.63982	1	NA	0.398867	0.15711
p__Bacteroidetes;c___Saprospirae_	0.226536	0.454025	0.106864	0.778886	0.778886	0.160363	0.497418	0.708136	0.574429	0.512383	1	0.851519	0.925435	0.303248	0.708136	0.512383	1	0.851519	0.925435	0.106864	0.925435	0.574429	0.303248	0.34856	0.261403	0.778886	0.63982	1	0.454025	0.851519	0.806095	0.537429	0.160363	0.0628118	0.190107	0.454025	0.280278	0.555781	0.925435	1	0.63982	0.399613	0.925435	0.851519	0.63982	0.574429	NA	1	0.422696
p__Actinobacteria;c__Coriobacteriia	0.169254	0.716962	0.521245	0.0484122	0.183766	0.493493	0.242199	0.0140066	0.354214	0.136127	0.0698918	0.116199	0.158596	0.0140066	0.211779	0.00883908	0.600527	0.158596	0.545708	0.521245	0.716962	0.840385	0.397617	0.146372	0.116199	0.444078	0.183766	0.032773	0.444078	0.545708	0.099178	0.870223	0.397617	0.521245	0.0111598	0.00192491	0.352107	0.0830232	0.397617	0.0399474	0.0216773	0.211779	0.0216773	0.183766	0.0698918	0.444078	NA	0.125236	0.0740157
p__Cyanobacteria;c__4C0d_2	0.70324	0.833181	0.675621	0.916128	0.5985	0.399511	0.44539	0.916128	0.527471	1	0.399511	0.833181	0.752052	0.527471	0.833181	0.0919908	0.206323	0.833181	1	0.675621	0.527471	0.527471	0.5985	0.113618	0.833181	0.916128	0.916128	0.461011	0.752052	0.833181	0.407421	0.789568	0.0919908	0.675621	0.833181	0.206323	0.543782	0.912046	0.833181	0.673575	0.5985	0.5985	0.292287	0.673575	0.399511	0.246689	NA	0.832925	0.1114
p__Deferribacteres;c__Deferribacteres	0.802643	0.545708	0.335979	0.444078	0.716962	0.313932	0.948196	0.276786	0.657706	0.716962	0.545708	0.657706	0.903817	0.777973	0.716962	0.903817	0.276786	0.313932	0.444078	0.335979	0.777973	0.777973	0.276786	0.90366	0.242755	0.444078	0.545708	0.903817	0.313932	0.600527	0.865708	0.567448	0.657706	0.521245	0.777973	0.600527	0.438088	0.735193	0.903817	0.777973	0.716962	0.96787	0.903817	0.354214	0.313932	0.116199	NA	0.599929	0.655143
p__Deferribacteres	0.802643	0.545708	0.335979	0.444078	0.716962	0.313932	0.948196	0.276786	0.657706	0.716962	0.545708	0.657706	0.903817	0.777973	0.716962	0.903817	0.276786	0.313932	0.444078	0.335979	0.777973	0.777973	0.276786	0.90366	0.242755	0.444078	0.545708	0.903817	0.313932	0.600527	0.865708	0.567448	0.657706	0.521245	0.777973	0.600527	0.438088	0.735193	0.903817	0.777973	0.716962	0.96787	0.903817	0.354214	0.313932	0.116199	NA	0.599929	0.655143
p__TM7	0.17366	0.0734056	0.675621	0.246689	0.461011	0.916128	0.44539	0.673575	0.5985	0.833181	0.461011	1	0.916128	0.527471	0.5985	0.246689	0.292287	0.916128	0.916128	0.675621	0.206323	0.673575	0.0734056	0.915998	0.0734056	0.292287	0.527471	0.140383	0.461011	0.752052	0.658609	0.669384	0.916128	0.675621	0.527471	0.673575	0.543782	0.0683687	0.833181	0.399511	0.461011	1	0.461011	0.752052	0.527471	0.527471	NA	0.526828	1
p__TM7;c__TM7_3	0.17366	0.0734056	0.675621	0.246689	0.461011	0.916128	0.44539	0.673575	0.5985	0.833181	0.461011	1	0.916128	0.527471	0.5985	0.246689	0.292287	0.916128	0.916128	0.675621	0.206323	0.673575	0.0734056	0.915998	0.0734056	0.292287	0.527471	0.140383	0.461011	0.752052	0.658609	0.669384	0.916128	0.675621	0.527471	0.673575	0.543782	0.0683687	0.833181	0.399511	0.461011	1	0.461011	0.752052	0.527471	0.527471	NA	0.526828	1
p__Tenericutes	0.0500926	0.0154281	0.675621	0.246689	0.343228	0.343228	0.44539	0.527471	0.833181	0.5985	0.246689	0.5985	0.673575	0.343228	0.5985	0.0269979	0.140383	0.752052	0.399511	0.675621	0.399511	0.292287	0.916128	0.170317	0.461011	0.0734056	0.140383	0.0734056	0.292287	0.752052	0.472769	0.2002	0.752052	0.675621	0.5985	0.114181	0.543782	0.0683687	0.673575	0.292287	0.461011	0.673575	0.170983	0.399511	0.752052	0.752052	NA	0.59793	0.288559
p__Tenericutes;c__Mollicutes	0.0500926	0.0154281	0.675621	0.246689	0.343228	0.343228	0.44539	0.527471	0.833181	0.5985	0.246689	0.5985	0.673575	0.343228	0.5985	0.0269979	0.140383	0.752052	0.399511	0.675621	0.399511	0.292287	0.916128	0.170317	0.461011	0.0734056	0.140383	0.0734056	0.292287	0.752052	0.472769	0.2002	0.752052	0.675621	0.5985	0.114181	0.543782	0.0683687	0.673575	0.292287	0.461011	0.673575	0.170983	0.399511	0.752052	0.752052	NA	0.59793	0.288559
p__Verrucomicrobia;c__Verrucomicrobiae	0.35488	0.5985	0.675621	0.673575	0.752052	0.399511	0.44539	0.140383	0.833181	0.246689	0.114181	0.292287	0.833181	0.0454006	0.5985	0.170983	0.833181	0.461011	0.916128	0.675621	0.246689	0.833181	0.527471	0.170317	0.399511	1	0.206323	0.527471	0.343228	0.752052	0.347783	0.872784	1	0.675621	0.0580113	0.170983	0.543782	0.619144	0.916128	0.0734056	0.0919908	0.206323	0.673575	0.916128	0.170983	0.673575	NA	0.205617	0.0496015
p__Verrucomicrobia	0.35488	0.5985	0.675621	0.673575	0.752052	0.399511	0.44539	0.140383	0.833181	0.246689	0.114181	0.292287	0.833181	0.0454006	0.5985	0.170983	0.833181	0.461011	0.916128	0.675621	0.246689	0.833181	0.527471	0.170317	0.399511	1	0.206323	0.527471	0.343228	0.752052	0.347783	0.872784	1	0.675621	0.0580113	0.170983	0.543782	0.619144	0.916128	0.0734056	0.0919908	0.206323	0.673575	0.916128	0.170983	0.673575	NA	0.205617	0.0496015
p__Proteobacteria;c__Deltaproteobacteria	0.703212	0.555704	0.493287	0.23861	0.825121	0.00407216	0.952576	0.712671	0.23861	0.140728	0.0771106	0.210525	0.376776	0.0391773	0.210525	0.4614	0.26924	0.23861	0.417827	0.493287	0.338312	0.768286	0.26924	0.0424654	0.606148	0.941285	0.0391773	0.712671	0.338312	0.555704	0.670547	0.970205	0.606148	0.203263	0.0184264	0.606148	0.670178	0.188556	0.4614	0.140728	0.23861	0.882888	0.712671	0.417827	0.121926	0.184913	NA	0.130413	0.0490921
p__Firmicutes;c__Erysipelotrichi	0.915568	0.245747	0.927565	0.27463	0.339121	0.584907	0.185004	0.151613	0.374742	0.0878273	0.0405241	0.0288944	0.101277	0.101277	0.0202609	0.101277	0.101277	0.101277	0.194528	0.927565	0.632684	0.49474	0.245747	0.321291	0.0559008	0.27463	0.03429	0.538878	0.151613	0.194528	0.518429	0.488464	0.8377	0.172682	0.0139698	0.0878273	0.741674	0.451212	0.194528	0.116319	0.133062	0.945564	0.452612	0.0476937	0.101277	0.632684	NA	0.656606	0.318092
p__Firmicutes;c__Clostridia	0.178677	0.872841	0.543866	0.0283286	0.974467	0.0467689	0.461011	0.677108	0.677108	5.18e-05	0.00142731	3.62e-05	0.000195316	0.00109952	0.000195316	0.0164061	0.351395	1.72e-05	0.00084083	0.543866	0.00084083	0.0237345	0.585858	0.229068	0.0111014	0.974467	0.000142165	0.585858	0.00109952	0.0059238	0.8377	0.0604449	0.0197844	0.794761	0.000480575	0.128414	0.8504	0.538878	0.0018397	0.000195316	0.0467689	0.0547535	0.724636	0.00474831	0.00142731	0.460524	NA	0.00381424	0.132143
p__Bacteroidetes	0.178677	0.00734599	0.0994535	0.630799	0.0111014	0.185883	0.916128	0.233267	0.0855017	0.351395	0.724636	0.630799	0.773219	0.585858	0.773219	0.233267	0.145844	0.630799	0.923502	0.0994535	0.0547535	0.288378	0.585858	0.625829	0.185883	0.00734599	0.822683	0.677108	0.872841	0.630799	0.584907	0.766884	0.0740257	0.664612	0.822683	0.630799	0.8504	0.89138	0.351395	0.233267	0.677108	0.822683	0.25984	0.872841	0.542422	0.0135324	NA	0.345832	0.8443
p__Bacteroidetes;c__Bacteroidia	0.840131	0.00378267	0.0994535	0.677108	0.00905638	0.0197844	0.833181	0.128414	0.0135324	0.0197844	0.677108	0.0855017	0.724636	0.128414	0.923502	0.208628	0.0740257	0.872841	0.42225	0.0994535	0.0467689	0.630799	0.822683	0.625829	0.822683	0.00235494	0.773219	0.460524	0.25984	0.872841	0.732807	0.766884	0.233267	0.664612	0.288378	0.50061	0.94987	0.784764	0.724636	0.0983302	0.208628	0.677108	0.145844	0.923502	0.974467	0.0164061	NA	0.255226	0.265747
[truncated: 278 more columns]
