# Supplementary material for: Discovery of a Novel Seminal Fluid Microbiome and Influence of Estrogen Receptor Alpha Genetic Status
Source: Sci Rep. 2016 Mar 14;6:23027. doi: 10.1038/srep23027 (PMC4789797; doi:10.1038/srep23027)
Supplement: Dataset 2 [file srep23027-s3.xlsx]

## Sheet: Dataset 2
taxon	1,1,1-Trichloro-2,2-bis(4-chlorophenyl)ethane (DDT) degradation	ABC transporters	Adherens junction	Adipocytokine signaling pathway	African trypanosomiasis	Alanine, aspartate and glutamate metabolism	Aldosterone-regulated sodium reabsorption	Alzheimer's disease	Amino acid metabolism	Amino acid related enzymes	Amino sugar and nucleotide sugar metabolism	Aminoacyl-tRNA biosynthesis	Aminobenzoate degradation	Amoebiasis	Amyotrophic lateral sclerosis (ALS)	Antigen processing and presentation	Apoptosis	Arachidonic acid metabolism	Arginine and proline metabolism	Arrhythmogenic right ventricular cardiomyopathy (ARVC)	Ascorbate and aldarate metabolism	Atrazine degradation	Bacterial chemotaxis	Bacterial invasion of epithelial cells	Bacterial motility proteins	Bacterial secretion system	Bacterial toxins	Basal transcription factors	Base excision repair	Benzoate degradation	Betalain biosynthesis	Bile secretion	Biosynthesis and biodegradation of secondary metabolites	Biosynthesis of 12-, 14- and 16-membered macrolides	Biosynthesis of ansamycins	Biosynthesis of siderophore group nonribosomal peptides	Biosynthesis of type II polyketide backbone	Biosynthesis of type II polyketide products	Biosynthesis of unsaturated fatty acids	Biosynthesis of vancomycin group antibiotics	Biotin metabolism	Bisphenol degradation	Bladder cancer	Butanoate metabolism	Butirosin and neomycin biosynthesis	C5-Branched dibasic acid metabolism	CAM ligands	Caffeine metabolism	Calcium signaling pathway
p__Actinobacteria;c__Actinobacteria;o__Actinomycetales;f__Propionibacteriaceae;g__Propionibacterium;s__acnes	0.230022	-0.288889	NA	0.2	0.2	0.6	-0.149071	0.2	-0.6	0.377778	0.0666667	0.333333	0.111111	-0.422222	-0.0666667	0.2	0.288889	0.111111	-0.2	NA	-0.155556	0.2	-0.111111	0.0666667	-0.333333	0.422222	0.377778	0.511111	0.288889	0.2	0.414039	0.0920087	0.644444	NA	0.422222	0.155556	0.149071	0.405798	0.2	0.377778	0.0222222	-0.0222222	0.511111	0.2	-0.111111	0.422222	NA	-0.244444	0
p__Firmicutes;c__Bacilli;o__Lactobacillales;f__Streptococcaceae;g__Streptococcus;s__	0.0460044	-0.511111	NA	0.422222	0.688889	0.2	0.0496904	0.422222	-0.0222222	0.0666667	-0.244444	0.111111	0.244444	-0.0222222	0.0666667	0.0666667	0.511111	0.333333	-0.0666667	NA	0.0666667	0.422222	-0.155556	0.733333	-0.0222222	0.555556	-0.0222222	0.288889	0.155556	0.244444	0.460044	0.506048	0.155556	NA	-0.155556	0.111111	0.248452	0.214834	0.422222	0.244444	0.155556	0.0222222	0.555556	0.244444	0.111111	0.2	NA	0.244444	0.584307
p__Firmicutes;c__Clostridia;o__Clostridiales;f__[Tissierellaceae];g__Anaerococcus;s__	0.0563436	0	NA	0	-0.108866	0.326599	0.182574	0	-0.326599	0.272166	0.163299	0.272166	0	-0.217732	-0.272166	0.381032	0.108866	-0.163299	-0.108866	NA	-0.0544331	0	0.108866	0	-0.163299	0.163299	0.381032	0.272166	0.108866	-0.0544331	0.394405	-0.112687	0.326599	NA	0.544331	-0.0544331	-0.243432	0.204647	-0.163299	0.381032	-0.272166	-0.108866	0.163299	-0.108866	0	0.0544331	NA	-0.163299	0
p__Proteobacteria;c__Gammaproteobacteria;o__Pasteurellales;f__Pasteurellaceae;g__Haemophilus;s__parainfluenzae	0.188982	0.121716	NA	0.486864	0.182574	0.0608581	0.612372	0.0608581	0	-0.365148	-0.243432	-0.30429	0.30429	0.365148	0.243432	-0.243432	-0.0608581	0.243432	0.365148	NA	0.426006	0.365148	-0.121716	0.426006	-0.0608581	-0.121716	-0.243432	0.30429	-0.0608581	0.182574	0.188982	0.566947	-0.182574	NA	-0.182574	-0.0608581	0.47629	-0.0980581	0.243432	-0.30429	0.365148	0.243432	0.182574	0.30429	-0.121716	-0.0608581	NA	0.426006	0.492366
p__Firmicutes;c__Bacilli;o__Lactobacillales;f__Lactobacillaceae;g__Lactobacillus;s__iners	0.18712	-0.0361551	NA	0.397706	0.470016	0.325396	-0.16169	0.253086	-0.180775	-0.108465	-0.0361551	-0.0361551	0.108465	0.108465	0.180775	-0.397706	0.108465	0.180775	0.0361551	NA	0.180775	0.180775	-0.180775	0.325396	-0.108465	0.0361551	-0.0361551	0.542326	0.253086	0.253086	0.18712	0.636209	0.108465	NA	-0.180775	0.253086	0.727607	0.194184	0.325396	-0.108465	0.325396	0.0361551	0.470016	0.397706	-0.0361551	0.180775	NA	0.108465	0.4022
p__Firmicutes;c__Bacilli;o__Lactobacillales;f__;g__;s__	-0.0374241	-0.180775	NA	-0.108465	0.108465	0.253086	-0.16169	0.542326	-0.470016	0.180775	-0.108465	0.253086	-0.0361551	-0.108465	0.108465	-0.0361551	0.542326	-0.0361551	-0.108465	NA	0.0361551	-0.180775	0.108465	-0.0361551	-0.180775	0.325396	0.253086	0.470016	0.325396	0.0361551	0.261968	-0.0374241	0.180775	NA	0.253086	0.470016	-0.16169	0.582552	-0.108465	0.253086	-0.180775	-0.180775	0.325396	-0.0361551	-0.470016	-0.253086	NA	-0.397706	0.109691
p__Proteobacteria;c__Gammaproteobacteria;o__Pseudomonadales;f__Pseudomonadaceae;g__Pseudomonas;s__	0.190476	-0.230022	NA	0.368035	0.184017	0.598057	-0.154303	0.552052	-0.414039	-0.0920087	-0.184017	-0.0460044	0.368035	-0.0920087	0.368035	-0.368035	0.506048	0.322031	0.0920087	NA	0.322031	0.184017	-0.0920087	0.0460044	-0.276026	0.322031	0.0460044	0.690066	0.184017	0.460044	0.261905	0.166667	0.0460044	NA	0.0460044	0.598057	0.154303	0.864791	0.368035	-0.0460044	0.276026	0.184017	0.506048	0.368035	-0.552052	0	NA	-0.0920087	0.0697863
p__Proteobacteria;c__Gammaproteobacteria;o__Oceanospirillales;f__Alcanivoracaceae;g__Alcanivorax;s__dieselolei	0.756379	-0.0251976	NA	0.125988	-0.0251976	0.176383	0.0563436	-0.176383	-0.42836	-0.125988	-0.0755929	-0.176383	0.42836	-0.125988	0.277174	-0.0251976	-0.125988	0.42836	0.226779	NA	-0.0251976	0.478755	0.125988	-0.125988	0.176383	0.0251976	0.0755929	0.0755929	-0.226779	0.478755	-0.234738	0.0782461	0.226779	NA	0.327569	0.125988	-0.281718	0.0541332	0.377964	-0.176383	0.0251976	0.478755	0.0755929	0.377964	-0.125988	0.680336	NA	-0.0755929	-0.305788
p__Firmicutes;c__Bacilli;o__Lactobacillales;f__Streptococcaceae;g__Lactococcus;s__	0.39123	0.377964	NA	-0.125988	-0.0755929	-0.176383	0.0563436	-0.327569	-0.125988	-0.0251976	0.327569	0.0251976	-0.0755929	-0.176383	-0.125988	0.0755929	-0.176383	-0.0755929	-0.0251976	NA	-0.0251976	-0.0251976	0.125988	-0.176383	-0.0251976	-0.327569	0.42836	0.0251976	0.125988	0.0251976	-0.286902	0.234738	-0.0755929	NA	0.579546	-0.176383	-0.281718	-0.135333	-0.125988	0.0755929	-0.42836	0.176383	-0.125988	-0.0755929	0.226779	0.0755929	NA	-0.226779	-0.152894
p__Firmicutes;c__Bacilli;o__Bacillales;f__Staphylococcaceae;g__Staphylococcus;s__	0.44198	-0.13484	NA	0.179787	0.0449467	0.40452	0.0502519	-0.0449467	-0.53936	0.0449467	-0.0449467	0	0.359573	-0.449467	0.0898933	0.13484	0.13484	0.224733	0.13484	NA	0	0.40452	-0.13484	-0.179787	-0.26968	0.179787	0.224733	0.314627	0.0449467	0.359573	0.0697863	-0.116311	0.224733	NA	0.449467	0.13484	-0.251259	0.337963	0.179787	-0.0449467	0	0.494413	0.26968	0.26968	-0.26968	0.26968	NA	-0.0898933	-0.340909
p__Proteobacteria;c__Betaproteobacteria;o__Burkholderiales;f__Alcaligenaceae;g__Achromobacter;s__	0.566947	-0.121716	NA	0.30429	0	-0.0608581	0.47629	0.0608581	-0.365148	-0.426006	-0.608581	-0.486864	0.608581	0.182574	0.608581	-0.243432	0.0608581	0.547723	0.547723	NA	0.30429	0.547723	-0.0608581	0	0	0.0608581	-0.426006	0.0608581	-0.365148	0.486864	-0.31497	0	-0.243432	NA	-0.182574	0.243432	-0.204124	0.032686	0.426006	-0.547723	0.365148	0.608581	-0.0608581	0.426006	-0.547723	0.121716	NA	0.182574	-0.0307729
p__Firmicutes;c__Bacilli;o__Gemellales;f__Gemellaceae;g__;s__	0.188982	-0.547723	NA	0.182574	0.0608581	0.426006	-0.204124	0.30429	-0.547723	0.121716	-0.30429	0.0608581	0.426006	-0.365148	0.243432	0	0.365148	0.365148	0.0608581	NA	-0.0608581	0.365148	-0.30429	-0.182574	-0.30429	0.547723	0	0.30429	0.121716	0.426006	0.125988	-0.346467	0.243432	NA	0.121716	0.486864	-0.204124	0.588348	0.365148	0.0608581	0.182574	0.30429	0.30429	0.365148	-0.547723	0.182574	NA	-0.182574	-0.276956
p__Actinobacteria;c__Actinobacteria;o__Actinomycetales;f__Nocardioidaceae;g__;s__	0.507093	-0.326599	NA	0.544331	0.108866	0.272166	0.30429	0	-0.217732	-0.326599	-0.326599	-0.381032	0.762063	-0.108866	0.435465	-0.217732	0.0544331	0.70763	0.435465	NA	0.217732	0.816497	-0.435465	0.108866	-0.163299	0.272166	-0.326599	0.217732	-0.163299	0.653197	0	0.169031	-0.0544331	NA	-0.108866	0.108866	0.182574	0.204647	0.70763	-0.381032	0.489898	0.70763	0.272166	0.653197	-0.326599	0.381032	NA	0.326599	-0.0825723
p__Cyanobacteria;c__Chloroplast;o__Streptophyta;f__;g__;s__	-0.209359	-0.26968	NA	0.179787	0.449467	0.0449467	0.251259	0.449467	0.0449467	0.13484	-0.359573	0.179787	-0.0898933	0.359573	-0.179787	0.224733	0.359573	-0.0898933	-0.13484	NA	0	0.0898933	0.0449467	0.764093	0.0898933	0.314627	-0.13484	0.224733	0.0449467	-0.179787	0.604815	0.465242	0.179787	NA	-0.26968	-0.13484	0.351763	-0.0482805	0	0.224733	0	-0.40452	0.314627	-0.0898933	0.179787	-0.0449467	NA	0.179787	0.909091
p__Proteobacteria;c__Betaproteobacteria;o__Burkholderiales;f__Comamonadaceae;g__;s__	0.188982	0.30429	NA	0.182574	0	0.182574	0.340207	-0.243432	-0.121716	0	0.182574	0	-0.121716	0.121716	-0.243432	0.121716	-0.365148	-0.243432	0.0608581	NA	0	0.0608581	0	0.243432	0.0608581	-0.243432	0.121716	0.182574	-0.121716	-0.0608581	0.188982	0.31497	0.30429	NA	0.121716	-0.365148	0.47629	-0.359546	-0.0608581	0	0.121716	-0.121716	0.0608581	0.0608581	0.365148	0.30429	NA	0.182574	0.246183
p__Proteobacteria;c__Betaproteobacteria;o__Burkholderiales;f__Comamonadaceae;g__Schlegelella;s__	-0.261968	-0.108465	NA	0.0361551	-0.180775	0.108465	0.565916	0.253086	-0.180775	0.108465	-0.180775	0.108465	0.0361551	0.0361551	-0.0361551	0.253086	0.253086	-0.108465	0.108465	NA	0.108465	-0.0361551	-0.0361551	0.108465	-0.253086	0.253086	0.0361551	0.180775	0.0361551	-0.108465	0.411665	-0.18712	0.0361551	NA	0.180775	-0.0361551	-0.16169	0.155347	-0.180775	0.180775	-0.0361551	-0.108465	0.0361551	-0.108465	-0.397706	-0.470016	NA	0.0361551	0.182818
p__Actinobacteria;c__Actinobacteria;o__Actinomycetales;f__Corynebacteriaceae;g__Corynebacterium;s__	0.368035	-0.0222222	NA	0.0222222	-0.0666667	0.511111	-0.347833	0.2	-0.688889	0.111111	-0.0222222	0.0666667	0.111111	-0.244444	0.2	-0.155556	0.111111	0.0222222	-0.0222222	NA	-0.0666667	0.0222222	-0.111111	-0.288889	-0.244444	0.155556	0.111111	0.511111	0.111111	0.288889	-0.0920087	-0.184017	0.288889	NA	0.244444	0.422222	0.0496904	0.50128	0.111111	-0.0666667	0.111111	-0.0222222	0.244444	0.288889	-0.377778	0.155556	NA	-0.333333	-0.26968
p__Firmicutes;c__Clostridia;o__Clostridiales;f__[Tissierellaceae];g__Peptoniphilus;s__	0.0563436	-0.217732	NA	0.108866	0.163299	0.653197	-0.243432	0.326599	-0.544331	0.326599	-0.108866	0.272166	0	-0.272166	-0.0544331	0.0544331	0.163299	-0.108866	-0.163299	NA	-0.163299	0.0544331	-0.272166	0	-0.381032	0.381032	0.108866	0.544331	0.217732	0.108866	0.338062	-0.197203	0.598764	NA	0.108866	0.217732	0.426006	0.321588	0.0544331	0.163299	0.217732	-0.163299	0.435465	0.217732	-0.163299	0.163299	NA	-0.217732	-0.0275241
p__Proteobacteria;c__Gammaproteobacteria;o__Pseudomonadales;f__Pseudomonadaceae;g__;s__	0.547723	0.0251976	NA	0.0251976	-0.0755929	0.125988	0.281718	-0.0251976	-0.52915	-0.125988	-0.377964	-0.176383	0.277174	0.0251976	0.277174	0.0755929	-0.0251976	0.125988	0.327569	NA	0.0755929	0.327569	0.176383	-0.176383	0.0755929	0.0251976	-0.0755929	0.125988	-0.327569	0.226779	-0.182574	-0.208656	0.176383	NA	0.176383	0.226779	-0.281718	0	0.0755929	-0.226779	0.0755929	0.277174	-0.0755929	0.176383	-0.327569	0.277174	NA	-0.0755929	-0.152894
p__Bacteroidetes;c__Sphingobacteriia;o__Sphingobacteriales;f__Sphingobacteriaceae;g__Pedobacter;s__	-0.336817	-0.397706	NA	0.108465	0.614636	-0.0361551	-0.16169	0.397706	0.253086	0.253086	-0.253086	0.253086	-0.180775	0.253086	-0.253086	0.180775	0.253086	-0.0361551	-0.325396	NA	-0.253086	0.0361551	-0.180775	0.614636	0.108465	0.325396	-0.180775	-0.0361551	0.108465	-0.253086	0.411665	0.336817	0.253086	NA	-0.470016	-0.180775	0.565916	-0.233021	0.0361551	0.253086	0.108465	-0.397706	0.253086	-0.108465	0.397706	0.0361551	NA	0.180775	0.621582
p__Actinobacteria;c__Actinobacteria;o__Actinomycetales;f__Brevibacteriaceae;g__Brevibacterium;s__	0.286902	-0.42836	NA	0.377964	0.226779	0.579546	-0.281718	0.377964	-0.52915	0.0755929	-0.176383	0.0251976	0.478755	-0.478755	0.327569	-0.125988	0.52915	0.478755	0.0755929	NA	0.0755929	0.377964	-0.277174	0.0755929	-0.377964	0.52915	0.125988	0.52915	0.277174	0.579546	0.234738	0.0521641	0.226779	NA	0.176383	0.478755	0.0563436	0.839065	0.478755	0.0251976	0.226779	0.327569	0.629941	0.478755	-0.478755	0.226779	NA	-0.125988	-0.101929
p__Proteobacteria;c__Gammaproteobacteria;o__Pseudomonadales;f__Pseudomonadaceae;g__Pseudomonas;s__veronii	0.443394	-0.277174	NA	0.0755929	0.176383	0.42836	-0.281718	0.327569	-0.881917	0.125988	-0.277174	0.0755929	0.176383	-0.226779	0.226779	-0.0755929	0.277174	0.125988	0.0251976	NA	-0.0755929	0.125988	-0.125988	-0.176383	-0.176383	0.327569	0.0755929	0.478755	0.0755929	0.327569	0.026082	-0.156492	0.42836	NA	0.176383	0.478755	0.0563436	0.433066	0.176383	-0.0251976	0.125988	0.0251976	0.327569	0.327569	-0.42836	0.277174	NA	-0.327569	-0.152894
p__Firmicutes;c__Bacilli;o__Bacillales;f__Staphylococcaceae;g__Staphylococcus;s__equorum	0.261968	0.397706	NA	-0.108465	-0.253086	-0.108465	0.565916	-0.397706	-0.0361551	-0.108465	0.108465	-0.108465	-0.108465	0.180775	-0.180775	0.325396	-0.397706	-0.253086	0.180775	NA	0.0361551	0.0361551	0.325396	0.0361551	0.253086	-0.325396	0.108465	-0.108465	-0.325396	-0.180775	-0.0374241	0.0374241	0.108465	NA	0.325396	-0.397706	-0.16169	-0.466041	-0.253086	-0.0361551	-0.180775	-0.0361551	-0.253086	-0.180775	0.253086	0.180775	NA	0.108465	0.0365636
p__Proteobacteria;c__Alphaproteobacteria;o__Rhizobiales;f__Methylobacteriaceae;g__Methylobacterium;s__	0.169031	0.0544331	NA	-0.326599	0.217732	-0.326599	0.182574	0.0544331	0.0544331	0	-0.163299	0.0544331	-0.272166	0.272166	-0.163299	0.326599	0.0544331	-0.163299	-0.0544331	NA	-0.108866	-0.108866	0.544331	0.272166	0.544331	-0.0544331	0.108866	-0.217732	-0.272166	-0.272166	0.0563436	0.169031	0.217732	NA	0.108866	-0.163299	-0.243432	-0.409294	-0.272166	0.163299	-0.435465	-0.272166	-0.163299	-0.326599	0.326599	0.217732	NA	-0.0544331	0.330289
p__Actinobacteria;c__Actinobacteria;o__Actinomycetales;f__Actinomycetaceae;g__Actinomyces;s__	-0.0782461	-0.327569	NA	0.478755	0.277174	0.579546	0.0563436	0.478755	-0.377964	0.176383	-0.0251976	0.226779	0.176383	-0.176383	-0.0251976	-0.125988	0.42836	0.176383	-0.0755929	NA	0.0755929	0.176383	-0.277174	0.327569	-0.478755	0.42836	0.226779	0.680336	0.478755	0.277174	0.652051	0.443394	0.277174	NA	0.176383	0.226779	0.394405	0.595465	0.277174	0.226779	0.176383	0.0251976	0.629941	0.377964	-0.277174	-0.0755929	NA	0.0755929	0.331271
p__Firmicutes;c__Clostridia;o__Clostridiales;f__[Tissierellaceae];g__Finegoldia;s__	0.225374	0.0544331	NA	0.435465	0.0544331	0.272166	0.426006	-0.163299	0.108866	-0.217732	0.108866	-0.217732	0.326599	0	0	0	-0.108866	0.217732	0.272166	NA	0.272166	0.489898	-0.163299	0.326599	-0.108866	0	0.0544331	0.217732	-0.0544331	0.272166	0.338062	0.507093	0.0544331	NA	0.163299	-0.272166	0.30429	-0.0292353	0.272166	-0.108866	0.163299	0.326599	0.217732	0.272166	0.163299	0.272166	NA	0.381032	0.220193
p__Proteobacteria;c__Betaproteobacteria;o__Rhodocyclales;f__Rhodocyclaceae;g__;s__	0.119048	-0.598057	NA	0.0920087	0.368035	-0.0460044	-0.154303	0.460044	-0.0920087	-0.0460044	-0.552052	-0.0920087	0.368035	0.0920087	0.368035	0	0.414039	0.506048	0.0460044	NA	0	0.368035	0.0460044	0.230022	0.230022	0.506048	-0.322031	-0.138013	-0.184017	0.276026	0.0714286	-0.0714286	0.0460044	NA	-0.322031	0.414039	-0.360041	0.271791	0.368035	-0.0460044	0.0920087	0.138013	0.138013	0.184017	-0.322031	0.184017	NA	0.0920087	0.0697863
p__Firmicutes;c__Bacilli;o__Lactobacillales;f__Aerococcaceae;g__Alloiococcus;s__	-0.0563436	-0.0544331	NA	0.108866	0.108866	0.598764	-0.243432	0.163299	-0.435465	0.489898	0.217732	0.489898	-0.163299	-0.326599	-0.381032	0.217732	0.108866	-0.272166	-0.381032	NA	-0.217732	-0.108866	-0.108866	0.108866	-0.326599	0.217732	0.435465	0.489898	0.381032	-0.0544331	0.563436	0.0563436	0.653197	NA	0.381032	0	0.30429	0.321588	-0.108866	0.435465	-0.0544331	-0.326599	0.435465	0.0544331	0.163299	0.217732	NA	-0.217732	0.110096
p__Proteobacteria;c__Gammaproteobacteria;o__Pseudomonadales;f__Pseudomonadaceae;g__Pseudomonas;s__viridiflava	0.169031	-0.108866	NA	0.762063	0.217732	0.381032	0.426006	0	-0.108866	-0.217732	-0.217732	-0.272166	0.435465	0	0.217732	-0.217732	-0.0544331	0.381032	0.326599	NA	0.326599	0.489898	-0.435465	0.435465	-0.272166	0.0544331	-0.217732	0.326599	-0.0544331	0.435465	0.225374	0.394405	-0.0544331	NA	-0.217732	-0.108866	0.547723	0.0877058	0.489898	-0.272166	0.598764	0.381032	0.381032	0.544331	-0.108866	0.163299	NA	0.544331	0.247717
p__Proteobacteria;c__Gammaproteobacteria;o__Pseudomonadales;f__Moraxellaceae;g__Acinetobacter;s__	0.552052	-0.333333	NA	0.6	0.244444	0.377778	0.248452	0.155556	-0.377778	-0.288889	-0.422222	-0.333333	0.777778	-0.111111	0.511111	-0.2	0.155556	0.688889	0.466667	NA	0.333333	0.866667	-0.333333	0.288889	-0.2	0.377778	-0.288889	0.377778	-0.111111	0.688889	0.138013	0.276026	0.0666667	NA	-0.0666667	0.288889	0.149071	0.310316	0.688889	-0.288889	0.511111	0.555556	0.466667	0.688889	-0.333333	0.466667	NA	0.244444	0.13484
p__Proteobacteria;c__Betaproteobacteria;o__Neisseriales;f__Neisseriaceae;g__;s__	0.0460044	0.244444	NA	-0.155556	-0.6	-0.0222222	0.347833	-0.422222	-0.0666667	0.2	0.244444	0.155556	-0.0666667	-0.422222	-0.244444	0.377778	-0.155556	-0.155556	-0.111111	NA	-0.244444	-0.0666667	-0.111111	-0.288889	-0.422222	-0.2	0.555556	-0.111111	0.2	-0.0666667	-0.0920087	-0.276026	0.0222222	NA	0.688889	-0.377778	-0.248452	0.0238705	-0.244444	0.2	-0.333333	0.244444	-0.288889	-0.155556	-0.0222222	-0.111111	NA	-0.333333	-0.314627
p__Proteobacteria;c__Alphaproteobacteria;o__Sphingomonadales;f__Sphingomonadaceae;g__Sphingomonas;s__	0.169031	0.272166	NA	0.381032	0	0.108866	0.182574	0.108866	0.0544331	-0.489898	-0.0544331	-0.435465	0.217732	0.489898	0.435465	-0.598764	-0.108866	0.217732	0.381032	NA	0.544331	0	0.163299	0.163299	0.217732	-0.272166	-0.272166	0.217732	-0.217732	0.326599	-0.0563436	0.507093	-0.326599	NA	-0.326599	0.217732	0.426006	0.146176	0.272166	-0.435465	0.435465	0.108866	0.0544331	0.326599	-0.163299	0	NA	0.326599	0.275241
p__Proteobacteria;c__Gammaproteobacteria;o__Xanthomonadales;f__Xanthomonadaceae;g__;s__	-0.209359	-0.629253	NA	0.0898933	0.26968	0	0.150756	0.449467	-0.0449467	0.13484	-0.629253	0.0898933	0.179787	0.0898933	0	0.224733	0.359573	0.26968	-0.0449467	NA	-0.179787	0.26968	-0.179787	0.314627	-0.0449467	0.494413	-0.314627	-0.0449467	0	0	0.302407	-0.162835	0.13484	NA	-0.359573	0.0449467	0.0502519	0.0965609	0.179787	0.0449467	0.179787	-0.0449467	0.13484	0.0898933	-0.26968	-0.0898933	NA	0.179787	0.25
[truncated: 279 more columns]
