# Supplementary material for: Discovery of a Novel Seminal Fluid Microbiome and Influence of Estrogen Receptor Alpha Genetic Status
Source: Sci Rep. 2016 Mar 14;6:23027. doi: 10.1038/srep23027 (PMC4789797; doi:10.1038/srep23027)
Supplement: Dataset 3 [file srep23027-s4.xlsx]

## Sheet: Dataset 3
taxon	1,1,1-Trichloro-2,2-bis(4-chlorophenyl)ethane (DDT) degradation	ABC transporters	Adherens junction	Adipocytokine signaling pathway	African trypanosomiasis	Alanine, aspartate and glutamate metabolism	Aldosterone-regulated sodium reabsorption	Alzheimer's disease	Amino acid metabolism	Amino acid related enzymes	Amino sugar and nucleotide sugar metabolism	Aminoacyl-tRNA biosynthesis	Aminobenzoate degradation	Amoebiasis	Amyotrophic lateral sclerosis (ALS)	Antigen processing and presentation	Apoptosis	Arachidonic acid metabolism	Arginine and proline metabolism	Arrhythmogenic right ventricular cardiomyopathy (ARVC)	Ascorbate and aldarate metabolism	Atrazine degradation	Bacterial chemotaxis	Bacterial invasion of epithelial cells	Bacterial motility proteins	Bacterial secretion system	Bacterial toxins	Basal transcription factors	Base excision repair	Benzoate degradation	Betalain biosynthesis	Bile secretion	Biosynthesis and biodegradation of secondary metabolites	Biosynthesis of 12-, 14- and 16-membered macrolides	Biosynthesis of ansamycins	Biosynthesis of siderophore group nonribosomal peptides	Biosynthesis of type II polyketide backbone	Biosynthesis of type II polyketide products	Biosynthesis of unsaturated fatty acids	Biosynthesis of vancomycin group antibiotics	Biotin metabolism	Bisphenol degradation	Bladder cancer	Butanoate metabolism	Butirosin and neomycin biosynthesis	C5-Branched dibasic acid metabolism	CAM ligands	Caffeine metabolism	Calcium signaling pathway
p__Firmicutes;c__Clostridia;o__Clostridiales;f__Lachnospiraceae;g__Dorea;s__	0.127273	0.127273	NA	-0.0545455	0.345455	0.0181818	NA	0.345455	0.0181818	-0.0181818	0.0909091	0.0909091	-0.454545	-0.0545455	0.0545455	0.0545455	0.127273	0.272727	-0.163636	NA	0.127273	-0.345455	-0.0181818	0.54272	-0.127273	0.381818	0.0181818	0.2	0.272727	-0.127273	NA	NA	0.163636	NA	0.163636	-0.345455	NA	NA	-0.0545455	-0.0909091	0.127273	0.236364	0.464016	-0.454545	-0.0545455	-0.272727	NA	0.127273	0.18165
p__Firmicutes;c__Clostridia;o__Clostridiales;f__Lachnospiraceae;g__Coprococcus;s__	-0.345455	0.163636	NA	-0.236364	0.163636	-0.309091	NA	0.163636	0.345455	-0.2	-0.381818	-0.0909091	0.0181818	0.0545455	-0.490909	-0.2	0.0181818	0.309091	-0.2	NA	0.0909091	-0.0181818	0.163636	-0.140705	0.127273	0.0545455	-0.0909091	0.163636	-0.0545455	0.2	NA	NA	0.345455	NA	0.127273	-0.381818	NA	NA	0.636364	-0.2	-0.127273	0.127273	-0.0309344	0.163636	-0.309091	-0.163636	NA	0.381818	-0.33735
p__Firmicutes;c__Clostridia;o__Clostridiales;f__;g__;s__	-0.381818	0.490909	NA	-0.418182	-0.6	-0.490909	NA	-0.672727	-0.418182	-0.454545	-0.345455	-0.490909	0.127273	0.454545	0.272727	-0.6	-0.0909091	-0.527273	-0.381818	NA	0.418182	0.454545	0.563636	-0.26131	0.672727	-0.781818	-0.490909	-0.0909091	-0.745455	0.672727	NA	NA	-0.345455	NA	0.454545	0.454545	NA	NA	-0.127273	-0.454545	-0.818182	-0.0545455	-0.0928032	0.418182	-0.345455	0.745455	NA	-0.454545	-0.0778499
p__Bacteroidetes;c__Bacteroidia;o__Bacteroidales;f__Porphyromonadaceae;g__Parabacteroides;s__	0.6	-0.418182	NA	0.490909	0.0181818	0.636364	NA	0.0181818	-0.0909091	0.454545	0.636364	0.127273	0.0909091	-0.381818	-0.0545455	0.454545	-0.272727	-0.127273	0.381818	NA	-0.272727	0.2	-0.345455	-0.221108	-0.236364	-0.0181818	0.345455	-0.418182	0.163636	-0.454545	NA	NA	0.0545455	NA	-0.454545	0.2	NA	NA	-0.309091	0.454545	0.309091	-0.309091	-0.0309344	-0.127273	0.490909	-0.163636	NA	-0.127273	-0.12975
p__Firmicutes;c__Clostridia;o__Clostridiales;f__Christensenellaceae;g__;s__	0.163636	-0.0545455	NA	0.127273	0.309091	0.127273	NA	0.236364	0.127273	0.0909091	-0.0181818	0.2	-0.272727	-0.309091	-0.490909	0.236364	0.0909091	0.454545	0.0909091	NA	-0.2	-0.309091	-0.127273	0.180907	-0.163636	0.2	0.2	0.236364	0.236364	-0.0181818	NA	NA	-0.0909091	NA	-0.0181818	-0.309091	NA	NA	0.2	0.0909091	0.236364	-0.0181818	-0.216541	-0.0545455	-0.0181818	-0.381818	NA	0.236364	0.23355
p__Bacteroidetes;c__Bacteroidia;o__Bacteroidales;f__S24-7;g__;s__	0.709091	-0.745455	NA	0.672727	0.418182	0.672727	NA	0.272727	0.236364	0.636364	0.454545	0.309091	0.127273	-0.418182	-0.163636	0.636364	-0.236364	0.2	0.927273	NA	-0.527273	0.0909091	-0.672727	-0.180907	-0.563636	0.381818	0.454545	-0.454545	0.418182	-0.563636	NA	NA	-0.0545455	NA	-0.709091	-0.2	NA	NA	-0.0545455	0.709091	0.636364	-0.418182	-0.27841	-0.0909091	0.6	-0.272727	NA	0.272727	-0.0778499
p__Actinobacteria;c__Actinobacteria;o__Bifidobacteriales;f__Bifidobacteriaceae;g__Bifidobacterium;s__pseudolongum	0.403687	-0.587181	NA	0.587181	0.146795	0.587181	NA	0.220193	-0.0366988	0.550482	0.587181	0.29359	0.256892	-0.550482	-0.256892	0.550482	0.146795	0.146795	0.403687	NA	-0.513783	-0.0733976	-0.660578	0.162288	-0.550482	0.256892	0.733976	-0.0733976	0.440386	-0.403687	NA	NA	0.183494	NA	-0.550482	0	NA	NA	-0.110096	0.623879	0.477084	0.0366988	-0.124878	-0.256892	0.660578	-0.587181	NA	0	0.235702
p__Bacteroidetes;c__Bacteroidia;o__Bacteroidales;f__Rikenellaceae;g__;s__	-0.163636	-0.163636	NA	0.163636	-0.236364	0.0909091	NA	-0.236364	-0.345455	0.2	0.163636	0.236364	0.563636	-0.127273	-0.0181818	0.127273	0.563636	-0.163636	-0.0909091	NA	-0.381818	0.163636	-0.236364	0.100504	-0.127273	-0.272727	0.236364	0.127273	-0.0181818	0.0909091	NA	NA	0.0181818	NA	-0.2	0.309091	NA	NA	0.0181818	0.2	-0.163636	0.0181818	-0.464016	0.0545455	0.309091	0.0181818	NA	-0.163636	0.389249
p__Bacteroidetes;c__Bacteroidia;o__Bacteroidales;f__;g__;s__	-0.0909091	-0.236364	NA	0.236364	-0.163636	0.163636	NA	-0.163636	-0.418182	0.272727	0.236364	0.309091	0.490909	-0.2	-0.0181818	0.2	0.636364	-0.0909091	-0.0181818	NA	-0.454545	0.0909091	-0.309091	0.221108	-0.2	-0.2	0.309091	0.127273	0.0545455	0.0181818	NA	NA	0.0181818	NA	-0.2	0.309091	NA	NA	-0.0545455	0.272727	-0.0909091	-0.0545455	-0.464016	-0.0181818	0.381818	-0.0545455	NA	-0.236364	0.493049
p__Firmicutes;c__Bacilli;o__Turicibacterales;f__Turicibacteraceae;g__Turicibacter;s__	0.272727	-0.454545	NA	0.527273	0.0545455	0.381818	NA	0.127273	-0.2	0.563636	0.381818	0.527273	0.0545455	-0.636364	-0.309091	0.563636	0.2	0.2	0.2	NA	-0.6	-0.272727	-0.527273	0.221108	-0.418182	0.163636	0.527273	0.127273	0.418182	-0.2	NA	NA	0.0909091	NA	-0.418182	-0.0545455	NA	NA	0.0909091	0.490909	0.2	-0.2	-0.525885	-0.236364	0.381818	-0.272727	NA	0.0545455	0.544949
p__Firmicutes;c__Erysipelotrichi;o__Erysipelotrichales;f__Erysipelotrichaceae;g__Allobaculum;s__	0.781818	-0.381818	NA	0.381818	0.272727	0.527273	NA	0.127273	-0.0545455	0.418182	0.527273	0.163636	-0.163636	-0.563636	-0.309091	0.563636	-0.309091	0.2	0.418182	NA	-0.309091	-0.0545455	-0.527273	-0.0603023	-0.418182	0.163636	0.527273	-0.236364	0.345455	-0.418182	NA	NA	-0.0545455	NA	-0.345455	-0.0545455	NA	NA	-0.2	0.345455	0.418182	-0.127273	-0.216541	-0.0181818	0.309091	-0.418182	NA	0.0545455	0.12975
p__Firmicutes;c__Clostridia;o__Clostridiales;f__Lachnospiraceae;g__;s__	-0.454545	0.781818	NA	-0.709091	-0.0909091	-0.636364	NA	-0.236364	0.0181818	-0.672727	-0.490909	-0.490909	-0.454545	0.381818	0.0545455	-0.527273	-0.0181818	0.127273	-0.6	NA	0.636364	-0.0545455	0.709091	0.0201008	0.6	-0.272727	-0.490909	0.272727	-0.454545	0.527273	NA	NA	-0.2	NA	0.818182	-0.0545455	NA	NA	0.0909091	-0.745455	-0.454545	0.309091	0.27841	0.272727	-0.781818	0.309091	NA	0.0545455	-0.0778499
p__Cyanobacteria;c__4C0d-2;o__YS2;f__;g__;s__	0.112194	-0.149592	NA	0.224387	-0.261785	0.149592	NA	0.0373979	-0.411377	0.261785	0.0747958	0.186989	-0.261785	-0.411377	-0.149592	0.261785	-0.149592	-0.149592	0.0373979	NA	-0.261785	-0.261785	-0.149592	0	-0.0747958	0	0.149592	0.0747958	0.0373979	0	NA	NA	-0.448775	NA	-0.112194	-0.0373979	NA	NA	-0.336581	0.186989	0.0747958	-0.299183	-0.509028	0.0747958	0.149592	-0.0373979	NA	-0.299183	0.346944
p__Firmicutes;c__Clostridia;o__Clostridiales;f__[Mogibacteriaceae];g__;s__	0.0909091	0.0909091	NA	-0.0181818	0.236364	0.0545455	NA	0.236364	-0.0909091	0.0181818	0.272727	0.127273	-0.345455	-0.0909091	0.163636	0.0909091	0.236364	0.236364	-0.272727	NA	0.0909091	-0.454545	-0.0545455	0.623123	-0.163636	0.272727	0.0545455	0.309091	0.309091	-0.163636	NA	NA	0.272727	NA	0.127273	-0.163636	NA	NA	-0.0909091	-0.0545455	0.0909091	0.345455	0.464016	-0.490909	-0.0181818	-0.309091	NA	0.0181818	0.33735
p__TM7;c__TM7-3;o__CW040;f__F16;g__;s__	-0.454545	0.272727	NA	-0.2	-0.309091	-0.272727	NA	0.2	-0.127273	-0.163636	-0.2	0.163636	-0.381818	-0.0545455	0.127273	-0.163636	0.345455	0.2	-0.6	NA	0.0545455	-0.563636	0.272727	0.422116	0.163636	0.0909091	-0.0545455	0.927273	-0.0181818	0.163636	NA	NA	0.163636	NA	0.309091	0.0181818	NA	NA	-0.0545455	-0.236364	-0.163636	0.309091	0.0309344	-0.236364	-0.272727	-0.127273	NA	-0.309091	0.441149
p__Proteobacteria;c__Betaproteobacteria;o__Burkholderiales;f__Alcaligenaceae;g__Sutterella;s__	0.963636	-0.563636	NA	0.563636	0.381818	0.709091	NA	0.0909091	0.127273	0.527273	0.636364	0.2	0.0181818	-0.454545	-0.127273	0.6	-0.345455	0.163636	0.6	NA	-0.345455	0.127273	-0.563636	-0.221108	-0.454545	0.2	0.490909	-0.490909	0.381818	-0.6	NA	NA	0.0545455	NA	-0.527273	-0.0181818	NA	NA	-0.163636	0.527273	0.527273	-0.309091	-0.0928032	-0.127273	0.490909	-0.236364	NA	0.163636	-0.0778499
p__Firmicutes;c__Clostridia;o__Clostridiales;f__Ruminococcaceae;g__Oscillospira;s__	-0.0545455	0.309091	NA	-0.309091	-0.345455	-0.236364	NA	-0.636364	-0.0909091	-0.418182	-0.309091	-0.6	0.0181818	0.272727	-0.127273	-0.272727	-0.418182	-0.272727	0.0181818	NA	0.381818	0.563636	0.381818	-0.663325	0.490909	-0.6	-0.236364	-0.272727	-0.636364	0.418182	NA	NA	-0.454545	NA	0.272727	0.345455	NA	NA	-0.0181818	-0.345455	-0.272727	-0.163636	-0.340279	0.890909	-0.454545	0.490909	NA	-0.127273	-0.23355
p__Firmicutes;c__Clostridia;o__Clostridiales;f__Dehalobacteriaceae;g__Dehalobacterium;s__	0.2	0.2	NA	-0.2	-0.0909091	-0.0545455	NA	-0.6	-0.2	-0.236364	0.0181818	-0.418182	-0.0181818	0.0909091	-0.163636	-0.0909091	-0.454545	-0.163636	-0.0181818	NA	0.272727	0.454545	0.127273	-0.54272	0.236364	-0.563636	-0.0545455	-0.309091	-0.309091	0.163636	NA	NA	-0.2	NA	0.163636	0.309091	NA	NA	-0.0545455	-0.236364	-0.236364	-0.0545455	-0.216541	0.563636	-0.272727	0.236364	NA	0.0545455	-0.18165
p__Proteobacteria;c__Alphaproteobacteria;o__Rickettsiales;f__mitochondria;g__;s__	0.0577886	-0.0192629	NA	0.0192629	-0.0192629	0.0192629	NA	-0.211891	-0.327469	0.0577886	0.0963143	-0.0192629	0.211891	-0.0577886	-0.0963143	0.0577886	0.0963143	-0.173366	-0.0577886	NA	-0.0963143	0.13484	-0.173366	0.127775	-0.0963143	-0.173366	0.211891	-0.0963143	-0.0192629	0.13484	NA	NA	-0.211891	NA	0.0192629	0.0577886	NA	NA	-0.13484	0.0577886	-0.0577886	0.327469	0	0.0963143	0.173366	-0.13484	NA	-0.0577886	0.247436
p__Firmicutes;c__Clostridia;o__Clostridiales;f__Ruminococcaceae;g__;s__	-0.381818	0.636364	NA	-0.563636	-0.454545	-0.563636	NA	-0.527273	-0.272727	-0.527273	-0.418182	-0.490909	-0.163636	0.309091	-0.0909091	-0.454545	-0.236364	-0.236364	-0.309091	NA	0.418182	0.236364	0.563636	-0.221108	0.672727	-0.563636	-0.418182	-0.0181818	-0.6	0.745455	NA	NA	-0.563636	NA	0.6	0.236364	NA	NA	-0.127273	-0.6	-0.6	0.0181818	-0.154672	0.490909	-0.563636	0.527273	NA	-0.236364	-0.02595
p__Bacteroidetes;c__Bacteroidia;o__Bacteroidales;f__Bacteroidaceae;g__Bacteroides;s__	0.236364	-0.127273	NA	0.127273	0.236364	0.272727	NA	0.381818	0.345455	0.0181818	0.272727	-0.0909091	-0.2	0.0545455	0.236364	0.0909091	-0.127273	0.163636	0.0909091	NA	0.0909091	-0.309091	-0.0545455	0.180907	-0.163636	0.418182	0.0545455	0.0181818	0.163636	-0.381818	NA	NA	0.2	NA	-0.0909091	-0.163636	NA	NA	-0.163636	0.0909091	0.381818	0.127273	0.525885	-0.345455	0.127273	-0.163636	NA	0.0181818	-0.12975
p__Bacteroidetes;c__Bacteroidia;o__Bacteroidales;f__Bacteroidaceae;g__Bacteroides;s__acidifaciens	0.309091	-0.563636	NA	0.636364	-0.0545455	0.563636	NA	0.236364	-0.0909091	0.6	0.563636	0.418182	0.0181818	-0.672727	-0.127273	0.672727	0.0181818	0.0181818	0.236364	NA	-0.709091	-0.381818	-0.563636	0.0201008	-0.454545	0.2	0.636364	0.163636	0.309091	-0.309091	NA	NA	-0.0909091	NA	-0.527273	0.0545455	NA	NA	-0.236364	0.6	0.381818	-0.236364	-0.525885	-0.127273	0.490909	-0.309091	NA	-0.127273	0.441149
p__Firmicutes;c__Clostridia;o__Clostridiales;f__Clostridiaceae;g__;s__	0.272727	-0.454545	NA	0.381818	0.272727	0.236364	NA	0.345455	0.381818	0.418182	0.163636	0.381818	0.127273	-0.418182	-0.527273	0.418182	0.127273	0.418182	0.490909	NA	-0.527273	-0.127273	-0.527273	-0.0201008	-0.490909	0.381818	0.527273	-0.0181818	0.490909	-0.2	NA	NA	0.163636	NA	-0.490909	-0.2	NA	NA	0.381818	0.418182	0.345455	-0.2	-0.340279	-0.0909091	0.309091	-0.490909	NA	0.345455	0.0778499
[truncated: 279 more columns]
